# Supplementary material for: Nitrosative Redox Homeostasis and Antioxidant Response Defense in Disused Vastus lateralis Muscle in Long-Term Bedrest (Toulouse Cocktail Study)
Source: Antioxidants (Basel). 2021 Mar 3;10(3):378. doi: 10.3390/antiox10030378 (PMC8001160; doi:10.3390/antiox10030378)
Supplement: Supplementary file 1 [file antioxidants-10-00378-s001.zip]

Archive with 7 entries (6 files):
- antioxidants-1112224-supp-revise/
- antioxidants-1112224-supp-revise/Figure S1.pdf
- antioxidants-1112224-supp-revise/Figure S2.pdf
- antioxidants-1112224-supp-revise/Figure S3.pdf
- antioxidants-1112224-supp-revise/Figures S4.pdf
- antioxidants-1112224-supp-revise/Table S1 new.xlsx
- antioxidants-1112224-supp-revise/Table S2 new.xlsx
