# Supplementary material for: Nitrosative Redox Homeostasis and Antioxidant Response Defense in Disused Vastus lateralis Muscle in Long-Term Bedrest (Toulouse Cocktail Study)
Source: Antioxidants (Basel). 2021 Mar 3;10(3):378. doi: 10.3390/antiox10030378 (PMC8001160; doi:10.3390/antiox10030378)
Supplement: Supplementary file 1 [file antioxidants-10-00378-s001.zip › antioxidants-1112224-supp-revise/Table S1 new.xlsx]

## Sheet: Tabella S1 articolo
	Table S1. List of identified proteins in Placebo group by label-free LC-MS/MS analysis.
	T: Gene names	T: Majority protein IDs	T: Protein names	LFQ intensity % variation Post/Pre	LFQ intensity % variation R+10/Pre	T: Significant pairs			C: ANOVA Significant	N: Peptides	N: Razor + unique peptides	N: Unique peptides	N: Sequence coverage [%]	N: Unique + razor sequence coverage [%]	N: Unique sequence coverage [%]	N: Mol. weight [kDa]	N: Score	N: Intensity	N: MS/MS count	N: ANOVA p value	Cellular localization	Biological process	LFQ intensity K1-01	LFQ intensity K1-02	LFQ intensity K2-01	LFQ intensity K2-02	LFQ intensity K3-01	LFQ intensity K3-02	LFQ intensity L1-01	LFQ intensity L1-02	LFQ intensity L2-01	LFQ intensity L2-02	LFQ intensity L3-01	LFQ intensity L3-02	LFQ intensity R1-01	LFQ intensity R1-02	LFQ intensity R2-01	LFQ intensity R2-02	LFQ intensity R3-01	LFQ intensity R3-02	LFQ intensity U1-01	LFQ intensity U1-02	LFQ intensity U2-01	LFQ intensity U2-02	LFQ intensity U3-01	LFQ intensity U3-02	T: id
1	ACO2	Q99798	Aconitate hydratase, mitochondrial	-19.5895	-25.1252	Pre_Post		Pre_R+10	+	34	34	34	51.8	51.8	51.8	87.819	323.31	5947800000	1479	0.00570065	Mitochondrion	tricarboxylic acid cycle	27.6595	27.7165	27.8602	27.8485	27.5943	27.6403	27.8803	27.8827	27.3194	27.372	27.0205	27.0238	27.8703	27.9303	27.4708	27.4476	27.454	27.4785	28.1765	28.1971	27.7225	27.7312	27.8545	27.7705	121
2	ACTA1	P68133	Actin, alpha skeletal muscle	-18.1294	3.28492	Pre_Post			+	18	18	8	63.7	63.7	38.2	42.051	323.31	19523000000	1400	0.454383	Cytoplasm	muscle contraction	28.1076	28.0413	28.2745	28.2498	29.2604	29.2543	29.9331	29.8581	28.3453	28.3122	29.0394	29.0849	29.2435	29.3634	29.3419	29.3698	28.5368	28.5822	28.4139	28.5125	29.0377	29.0285	29.5872	29.5393	736
3	AGL	P35573	Glycogen debranching enzyme	39.0191	-2.49808	Post_Pre	Post_R+10		+	58	58	58	47.2	47.2	47.2	174.76	323.31	3340500000	1612	0.00211643	Cytoplasm	glycogen metabolic process	26.2752	26.3542	26.8782	26.8135	26.7069	26.6795	26.7274	26.6641	26.754	26.5951	26.8013	26.7824	26.8115	26.871	27.2559	27.2974	26.5181	26.3992	26.6342	26.7466	27.545	27.5261	26.5254	26.425	644
4	ATP5B	P06576	ATP synthase subunit beta, mitochondrial	-26.4056	-38.7664	Pre_Post		Pre_R+10	+	23	23	23	65.6	65.6	65.6	56.559	323.31	12372000000	1408	0.00117807	Mitochondrion	mitochondrial ATP synthesis coupled proton transport	28.7888	28.9355	28.1926	28.2263	27.9369	27.9654	28.8155	28.8064	28.6472	28.7385	28.4851	28.4761	28.9018	28.7849	28.4317	28.3259	28.1169	28.1292	29.5028	29.5839	29.0342	28.999	28.7678	28.6255	454
5	CALM2	P0DP25	Calmodulin	30.5299	21.9288	Post_Pre		R+10_Pre	+	7	6	6	41.6	36.9	36.9	16.837	36.348	831610000	146	0.00808584	Cytoplasm, Cytoskeleton	calcium-dependent protein binding calcium ion binding	25.0663	24.9384	25.2663	25.3304	25.0283	25.0539	24.2968	24.2541	24.8602	24.7778	25.015	24.9913	24.5676	24.6801	25.1127	25.2307	24.9185	24.909	24.524	24.5988	24.6886	24.7689	24.6539	24.7961	279
6	CMBL	Q96DG6	Carboxymethylenebutenolidase homolog	35.0093	22.2014	Post_Pre			+	8	8	8	33.5	33.5	33.5	28.048	44.515	1400600000	320	0.00654401	Cytoplasm	xenobiotic metabolic process	25.0435	25.0628	26.1016	26.0571	25.7705	25.8385	25.7113	25.6888	25.4483	25.3909	25.5711	25.5896	25.0757	25.2791	25.6198	25.5672	25.3514	25.3049	25.3182	25.2438	25.8039	25.8991	25.6033	25.7931	841
7	COX4I1	P13073	Cytochrome c oxidase subunit 4 isoform 1, mitochondrial	-38.7308	-35.7714	Pre_Post		Pre_R+10	+	6	6	6	38.5	38.5	38.5	19.576	61.96	1877000000	283	4.63397e-06	Mitochondrion	oxidative phosphorylation, mitochondrial electron transport	26.0628	26.0526	25.9097	25.9606	25.5678	25.5024	26.6391	26.5828	25.4564	25.4558	25.6429	25.6772	26.2802	26.3083	25.6913	25.6737	25.6135	25.6455	26.5371	26.598	25.6661	25.6486	26.0605	26.213	522
8	COX5A	P20674	Cytochrome c oxidase subunit 5A, mitochondrial	-31.2586	-43.3631	Pre_Post		Pre_R+10	+	8	8	8	41.3	41.3	41.3	16.762	111.23	1428300000	129	5.50706e-05	Mitochondrion	oxidative phosphorylation, mitochondrial electron transport	25.757	25.6635	25.7744	25.7755	25.3338	NaN	26.041	26.0984	25.0029	24.9131	25.2239	25.0983	26.1034	26.0695	25.3943	25.2762	25.2895	25.2829	25.9981	26.0092	25.5112	25.5817	25.6145	25.5264	569
9	COX5B	P10606	Cytochrome c oxidase subunit 5B, mitochondrial	-28.8431	-30.5179	Pre_Post		Pre_R+10	+	5	5	5	30.2	30.2	30.2	13.696	23.147	1467800000	141	0.00129702	Mitochondrion	oxidative phosphorylation, mitochondrial electron transport	25.5843	25.6499	25.8475	25.7685	25.3969	25.4217	26.1209	26.1384	25.041	25.0536	25.0102	25.1497	26.0211	26.0671	25.5894	25.6036	25.1909	25.3254	25.9438	26.0264	25.3101	25.2833	25.8736	25.8408	499
10	COX6B1	P14854	Cytochrome c oxidase subunit 6B1	-26.6322	-40.6686	Pre_Post		Pre_R+10	+	6	6	6	74.4	74.4	74.4	10.192	22.325	663620000	201	0.000185617	Mitochondrion	oxidative phosphorylation, mitochondrial electron transport	24.9654	24.9433	24.4852	24.3423	24.0694	23.8686	24.4555	24.0471	24.6837	24.7141	24.3104	24.4782	25.0259	25.0692	24.2545	24.4339	23.9419	23.954	25.0194	25.2982	24.3028	24.3112	24.2729	24.1481	541
11	CRYAB	E9PR44	Alpha-crystallin B chain	-25.5519	-10.4491	Pre_Post			+	9	9	9	62.1	62.1	62.1	20.03	323.31	18476000000	1209	0.00389917	Cytoplasm, Nucleus, Secreted	protein folding protein stabilization	29.5563	29.6116	29.3273	29.0521	29.6522	29.623	29.4052	29.3714	28.7691	28.7354	28.9344	28.8599	29.1275	29.2975	28.7947	28.8852	29.1798	29.1654	29.446	29.559	29.1844	29.16	29.269	29.2795	247
12	CYB5R1	Q9UHQ9	NADH-cytochrome b5 reductase 1	-28.92	-34.4473	Pre_Post		Pre_R+10	+	13	13	13	54.1	54.1	54.1	34.094	116.6	982340000	390	0.0018084	Membrane, Mitochondrion, Endoplasmic reticulum, Extracellular	sterol biosynthetic process	25.3817	25.4776	25.3417	25.2776	24.7549	24.6022	25.6176	25.6758	24.8401	24.8259	24.6965	24.6378	24.9403	24.9256	24.6178	24.6698	24.5772	24.4907	25.6614	25.7259	24.9655	24.9985	25.3109	25.3921	904
13	CYC1	P08574	Cytochrome c1, heme protein, mitochondrial	-31.9613	-27.6137	Pre_Post		Pre_R+10	+	7	7	7	25.2	25.2	25.2	35.422	34.907	568780000	238	0.00306313	Mitochondrion	oxidative phosphorylation, mitochondrial electron transport	24.2748	24.2078	23.969	23.959	23.8918	23.8278	24.8319	24.7	24.0984	24.0256	23.9393	24.1628	24.9212	25.0367	24.4083	24.2566	24.3693	24.4009	23.9266	24.6044	23.722	23.856	24.1841	24.2374	482
14	ECH1	Q13011	Delta(3,5)-Delta(2,4)-dienoyl-CoA isomerase, mitochondrial	-38.259	-33.6114	Pre_Post			+	10	10	10	36.9	36.9	36.9	35.816	77.652	596300000	204	0.0115307	Mitochondrion, Peroxisome	fatty acid beta-oxidation	24.4357	24.4108	24.4809	24.4308	24.1341	24.1965	24.0488	24.1387	23.4661	23.5153	23.774	23.8118	24.6159	24.5359	23.0313	23.4007	24.0596	24.0214	25.3946	25.1919	24.4446	24.2245	24.4435	24.0664	767
15	ECHS1	P30084	Enoyl-CoA hydratase, mitochondrial	-26.397	-23.8862	Pre_Post		Pre_R+10	+	9	9	9	35.2	35.2	35.2	31.387	40.87	537640000	274	0.00605565	Mitochondrion	fatty acid beta-oxidation	24.3102	24.3858	24.4117	24.4484	24.2261	24.0863	24.4727	24.3091	24.1647	24.1357	23.987	24.0285	24.4512	24.6081	23.9509	23.6632	24.0313	24.0059	25.0354	24.9965	24.1792	24.1479	24.5127	24.6059	622
16	ECI1	P42126	Enoyl-CoA delta isomerase 1, mitochondrial	-33.9424	-21.189	Pre_Post			+	7	7	7	29.8	29.8	29.8	30.895	139.91	334310000	144	0.00586009	Mitochondrion	fatty acid beta-oxidation	23.5851	23.1539	22.8849	23.2081	23.1558	22.8689	23.6481	23.6687	22.8288	23.1269	23.4435	23.5253	23.9613	24.0609	23.1834	23.3789	23.7357	23.4585	24.18	24.1884	23.6291	23.5225	23.8352	23.7291	659
17	ESD	P10768	S-formylglutathione hydrolase	38.6698	-4.88721	Post_Pre	Post_R+10		+	11	11	11	51.4	51.4	51.4	31.462	47.848	471710000	143	0.00282297	Cytoplasm	detoxification of formaldehyde, glutathione derivative biosynthetic process	24.2418	23.9911	24.4402	24.2878	23.6374	23.7339	23.4198	23.6268	24.1151	24.2902	24.2474	24.4618	23.8537	23.9232	24.1955	24.1426	24.0622	23.8019	23.7824	23.7336	24.4556	24.5113	NaN	23.5279	501
18	ETFB	P38117	Electron transfer flavoprotein subunit beta	-43.4706	-32.7692	Pre_Post		Pre_R+10	+	12	12	12	51.4	51.4	51.4	27.843	64.553	670750000	191	9.19032e-05	Mitochondrion	fatty acid beta-oxidation using acyl-CoA dehydrogenase respiratory electron transport chain	24.7565	24.7223	24.6933	24.7234	24.5483	24.2051	24.9489	24.9042	23.9453	23.8327	23.8294	24.0256	25.1135	24.9274	24.0542	24.2156	24.5056	24.7169	25.1751	25.3662	23.7523	23.8575	24.7568	24.5955	654
19	FH	P07954	Fumarate hydratase, mitochondrial	-20.2621	-26.9046	Pre_Post		Pre_R+10	+	11	11	11	31.5	31.5	31.5	50.212	55.616	969880000	338	0.000297357	Mitochondrion	tricarboxylic acid cycle	25.2018	25.2415	25.3378	25.2633	24.8656	24.7692	25.3272	25.2231	24.7854	24.8324	24.4714	24.5761	25.4054	25.4263	24.7438	24.9038	24.8757	24.9809	25.2497	25.4399	24.9971	24.943	25.0751	25.1719	475
20	FTH1	P02794	Ferritin heavy chain	41.1826	52.2916	Post_Pre		R+10_Pre	+	8	8	6	51.4	51.4	39.3	21.225	35.51	1246500000	340	0.00105261	Cytoplasm, Extracellular	cellular iron ion homeostasis	24.7763	24.7428	25.7047	25.5671	25.3627	25.3886	24.4987	24.4855	24.8348	24.8706	25.1178	25.3547	25.1909	25.3434	25.5462	25.5293	25.6457	25.7589	24.8048	25.1984	25.4676	25.5144	25.7393	25.6635	428
21	GATD3A	P0DPI2	Glutamine amidotransferase-like class 1 domain-containing protein 3A, mitochondrial	-28.961	-30.9656	Pre_Post		Pre_R+10	+	9	9	9	45.1	45.1	45.1	28.17	44.918	567500000	160	0.00632464	Mitochondrion	???	24.2442	24.2656	24.5722	24.3853	23.6014	23.6975	24.3803	24.5281	23.8996	23.662	23.7595	23.6271	24.6393	24.7413	24.0242	24.1442	24.1668	23.9664	24.8795	25.0282	24.012	24.0663	24.6493	24.6715	41
22	GOT2	P00505	Aspartate aminotransferase, mitochondrial	-20.0691	-27.4391	Pre_Post		Pre_R+10	+	22	22	22	52.1	52.1	52.1	47.517	323.31	4908700000	802	0.0031019	Cell membrane, Membrane, Mitochondrion	2-oxoglutarate metabolic process	27.363	27.3834	27.4423	27.4514	26.9803	27.0281	27.3453	27.5958	27.1759	27.0893	27.1683	27.0456	27.5646	27.6377	27.1428	27.0588	27.0462	27.0377	27.9884	28.069	27.5382	27.5511	27.5118	27.5012	392
23	GPD1	P21695	Glycerol-3-phosphate dehydrogenase [NAD(+)], cytoplasmic	41.4142	42.0036	Post_Pre		R+10_Pre	+	20	20	19	68.4	68.4	66.3	35.139	134.17	3043300000	648	0.0124574	Cytoplasm	gluconeogenesis glycerol-3-phosphate metabolic process glycerophosphate shuttle NADH oxidation	26.2588	26.2974	27.3188	27.2531	27.3505	27.3319	26.7756	26.8394	26.51	26.3677	26.7375	26.6956	26.4414	26.5121	27.064	27.072	26.8638	26.7581	25.7925	25.824	26.5835	26.5948	26.5412	26.6186	573
24	HINT1	P49773	Histidine triad nucleotide-binding protein 1	7.20895	-12.962	Post_Pre	Post_R+10		+	5	5	5	54.8	54.8	54.8	13.802	35.841	562980000	185	0.0149949	Nucleus, Cytoplasm	intrinsic apoptotic signaling pathway by p53 class mediator, positive regulation of calcium-mediated signaling, purine ribonucleotide catabolic process	23.9486	23.9866	24.1145	24.1806	23.9344	23.9808	24.0392	23.9562	NaN	23.6697	23.7309	23.7914	23.5707	23.9841	24.3764	24.4366	23.9505	23.9882	24.0474	23.9316	24.3246	24.3895	24.1137	NaN	680
25	HK1	P19367	Hexokinase-1	-22.001	-18.2614	Pre_Post		Pre_R+10	+	17	17	17	19.2	19.2	19.2	101.08	50.055	216390000	190	0.00592944	Cytoplasm, Membrane, Mitochondrion, Mitochondrion outer membrane	glycolysis	23.0415	22.9981	22.3002	22.7454	22.5395	22.9368	23.0804	23.1805	22.5227	22.8394	22.4229	22.4287	22.837	23.1204	22.7712	22.8096	23.0913	22.9556	23.3396	22.7411	22.715	22.7763	22.8044	22.7632	563
26	HSP90AA1	P07900	Heat shock protein HSP 90-alpha	-32.521	30.8418	Pre_Post	R+10_Post	R+10_Pre	+	18	18	11	27.6	27.6	16.9	84.659	103.02	1225200000	451	3.23373e-05	Cell membrane, Cytoplasm, Membrane, Nucleus	protein folding	25.6619	25.6876	24.9787	24.8304	25.9498	25.8144	25.1542	25.1295	24.8531	24.5394	25.5814	25.4831	25.5311	25.6517	24.9725	24.9872	26.0468	25.9213	24.4894	25.021	24.2525	24.6134	25.529	25.3451	472
27	HSPA9	P38646	Stress-70 protein, mitochondrial	-24.8833	-9.47986	Pre_Post	R+10_Post		+	11	11	11	21.5	21.5	21.5	73.68	36.12	316360000	198	0.00207044	Mitochondrion, Nucleus	protein folding	23.4012	23.6439	23.3769	23.2547	23.5482	23.5315	23.3625	23.4125	23.014	22.764	23.0314	22.946	23.7115	23.6597	23.1186	23.2412	23.6271	23.4229	23.6306	23.6779	23.2473	23.1474	23.6075	23.5247	655
28	HSPB1	P04792	Heat shock protein beta-1	-18.5355	0.0479074	Pre_Post	R+10_Post		+	16	16	16	84.9	84.9	84.9	22.782	218.44	11254000000	1040	0.017901	Cytoplasm, Cytoskeleton, Nucleus	protein folding	28.9098	28.9058	28.7403	28.7524	28.768	28.7366	28.6707	28.6272	27.8892	27.8893	28.6916	28.657	28.5929	28.6388	28.3458	28.4057	28.7248	28.7833	28.3661	28.4373	28.2949	28.3016	28.4022	28.4296	444
29	HSPB6	O14558	Heat shock protein beta-6	-48.6561	-49.7253	Pre_Post		Pre_R+10	+	10	10	10	93.8	93.8	93.8	17.135	130.77	3940400000	710	0.000168395	Cytoplasm, Nucleus, Secreted	protein folding	28.015	27.9736	27.2354	26.4548	26.9193	26.8544	27.2649	27.2232	26.6494	26.5881	26.884	26.7719	27.0382	26.8486	26.2002	25.9975	26.5736	26.5714	28.0749	28.0383	26.9796	26.8949	26.2192	26.162	331
30	MYH2	Q9UKX2	Myosin-2	55.3405	42.2264	Post_Pre			+	91	67	21	50.3	40.8	15.2	223.04	323.31	8470000000	1981	0.456631	Cytoplasm	muscle contraction	26.8738	26.8519	26.3055	26.2954	28.6435	28.659	27.7401	27.7445	27.6424	27.5121	28.4792	28.4598	28.4165	28.4043	29.1395	29.1537	27.6156	27.7221	26.13	26.1281	28.2979	28.2905	26.7206	26.3442	909
31	MYH7	P12883	Myosin-7	-11.4843	-8.19951	Pre_Post			+	103	103	33	55.2	55.2	21.2	223.09	323.31	16871000000	3683	0.768162	Cytoplasm	muscle contraction	28.8037	28.8054	28.3238	28.2203	29.5208	29.4616	29.7282	29.6774	29.0152	29.0259	29.3196	29.3348	29.4857	29.5661	29.5973	29.6139	28.8894	28.9035	28.5212	28.6231	29.04	28.9805	28.4796	28.532	520
32	MYL1	P05976	Myosin light chain 1/3, skeletal muscle isoform	45.2453	-33.1563	Post_Pre			+	12	11	2	63.4	57.2	13.4	21.145	323.31	22421000000	871	0.264616	Cytoplasm	muscle contraction	29.3467	29.3301	29.1031	29.0003	29.4871	29.4882	29.1075	29.0944	28.2854	28.0279	29.4144	29.4214	30.5077	30.5681	31.2555	31.2583	28.5912	28.6823	27.7087	27.9367	29.879	29.9424	27.0994	27.2639	452
33	MYL2	P10916	Myosin regulatory light chain 2, ventricular/cardiac muscle isoform	-25.8545	-51.2444	Pre_Post	Post_R+10	Pre_R+10	+	11	11	11	66.9	66.9	66.9	18.789	87.458	9419100000	772	0.000365504	Cytoplasm	muscle contraction	28.846	28.8963	28.3763	28.1379	27.7404	27.4497	28.9104	28.9026	27.4551	27.612	28.2629	28.3457	29.1275	29.1301	28.7276	28.7634	27.874	27.8503	28.3749	28.2865	28.7632	28.7677	27.2431	27.1953	504
34	MYL3	P08590	Myosin light chain 3	-14.731	-53.3349	Pre_Post	Post_R+10	Pre_R+10	+	15	15	13	75.9	75.9	64.1	21.932	323.31	15493000000	895	0.00271313	Cytoplasm	muscle contraction	29.5514	29.4771	29.1144	29.0159	28.8051	28.8412	29.4852	29.512	28.0045	27.9665	28.6951	28.7148	29.7636	29.8832	29.7854	29.7621	28.2181	28.232	28.8804	28.8892	29.5541	29.5553	27.2645	27.254	483
35	MYLPF	Q96A32	Myosin regulatory light chain 2, skeletal muscle isoform	69.495	-19.5866	Post_Pre			+	14	14	14	78.7	78.7	78.7	19.014	299.59	10942000000	889	0.237561	Cytoplasm	muscle contraction	28.1131	28.1412	27.8024	27.829	28.5457	28.5642	27.5696	27.5418	27.1624	27.2881	28.4924	28.4282	29.2136	29.2623	30.1691	30.1542	27.3192	27.2077	26.7242	26.9096	28.9118	28.9454	26.1348	26.1416	837
36	NDUFB10	H3BPJ9	NADH dehydrogenase [ubiquinone] 1 beta subcomplex subunit 10	-43.6052	-35.3656	Pre_Post		Pre_R+10	+	4	4	4	29.2	29.2	29.2	19.258	49.694	265810000	123	0.00168223	Mitochondrion	mitochondrial electron transport	23.4827	23.6511	23.0861	22.9652	22.6092	22.4916	22.8715	22.8504	NaN	22.8138	22.6342	22.592	23.3411	23.2212	22.7181	22.773	22.7112	22.787	23.899	23.9618	22.6269	22.7725	23.2801	23.3073	291
37	NNT	Q13423	NAD(P) transhydrogenase, mitochondrial	-35.304	-21.2463	Pre_Post			+	26	26	26	29.9	29.9	29.9	113.89	124.52	1836300000	558	0.0169742	Mitochondrion	cell redox homeostasis cellular oxidant detoxification NADPH regeneration	25.8684	25.848	25.7021	25.4828	26.0382	26.0155	26.7809	26.7374	25.7713	25.6667	25.8075	25.876	26.5652	26.4715	25.8818	25.8885	25.9689	25.8403	25.4969	25.5015	25.1247	25.2152	25.7069	25.9164	771
38	PADI2	Q9Y2J8	Protein-arginine deiminase type-2	36.6255	45.4327	Post_Pre		R+10_Pre	+	14	14	14	27.4	27.4	27.4	75.563	91.303	1400700000	393	0.000159202	Cytoplasm	chromatin organization histone citrullination protein citrullination	25.4821	25.4589	25.5241	25.5045	26.1128	26.0367	24.9284	25.047	25.5797	25.6614	25.6347	25.6223	25.0103	24.972	25.4141	25.4888	25.3704	25.3793	25.1543	25.18	25.8808	25.8256	25.66	25.6729	918
39	PGM1	P36871	Phosphoglucomutase-1	23.0659	12.6707	Post_Pre			+	30	30	30	69.6	69.6	69.6	61.448	323.31	10164000000	1359	0.011299	Cytoplasm	glycolysis, glycogen metabolic process	28.2448	28.256	28.9119	28.8657	28.6495	28.6245	28.5134	28.523	28.2714	28.3519	28.3594	28.4029	28.3694	28.3952	28.6865	28.6395	28.5637	28.5581	28.0772	28.1165	28.5623	28.5489	28.385	28.3603	650
40	PHB	P35232	Prohibitin	-21.2901	-23.7846	Pre_Post		Pre_R+10	+	11	11	11	44.5	44.5	44.5	29.804	34.789	521210000	198	0.00784449	Membrane, Mitochondrion, Nucleus	mitochondrion organization	24.4781	24.632	24.3327	24.4904	24.3264	24.2591	24.1902	23.9974	23.7591	24.1064	23.6145	23.6709	24.4014	24.5755	23.8697	23.9213	23.814	23.9146	24.3217	24.2985	23.7451	23.8134	24.0694	24.0319	641
41	PKM	P14618	Pyruvate kinase PKM;Pyruvate kinase	23.9097	9.84171	Post_Pre			+	35	35	5	71.2	71.2	10	58.061	323.31	32656000000	2216	0.00430724	Cytoplasm	glycolysis	29.831	29.8105	30.3592	30.3293	30.1389	30.0914	30.2071	30.1708	30.0711	30.0112	30.201	30.2113	29.8925	29.8514	30.2073	30.1867	30.0316	29.9946	29.9935	30.1294	30.5734	30.5777	30.1624	30.1874	536
42	PRDX3	P30048	Thioredoxin-dependent peroxide reductase, mitochondrial	-24.0882	-28.5839	Pre_Post		Pre_R+10	+	7	7	7	39.1	39.1	39.1	25.838	139.73	1089200000	347	0.0157703	Mitochondrion, Cytoplasm, Endosome	cell redox homeostasis cellular response to oxidative stress cellular response to reactive oxygen species	25.7956	25.7615	25.8163	25.8313	25.2589	25.1459	25.3314	25.4921	24.6495	24.5895	24.5089	24.7435	25.3939	25.3974	24.9195	24.8861	25.0407	25.1402	25.7032	25.7605	25.0065	25.2576	25.3787	25.4034	620
43	PYGM	P11217	Glycogen phosphorylase, muscle form	36.4484	5.53942	Post_Pre	Post_R+10		+	50	50	50	67.1	67.1	67.1	97.091	323.31	50212000000	4287	0.00502107	Cytoplasm	glycogen metabolic process	30.3879	30.3595	30.9579	30.9017	30.6701	30.6458	30.7729	30.7539	30.6675	30.6693	30.9092	30.8983	30.9283	30.9372	31.2152	31.1747	30.7344	30.74	30.2184	30.3565	31.3468	31.3785	30.4477	30.4127	512
44	SDHA	P31040	Succinate dehydrogenase [ubiquinone] flavoprotein subunit, mitochondrial	-33.2633	-38.1983	Pre_Post		Pre_R+10	+	20	20	20	42.9	42.9	42.9	67.299	87.695	385870000	221	0.00574132	Mitochondrion	oxidative phosphorylation, mitochondrial electron transport, tricarboxylic acid cycle	23.6137	23.5252	23.9457	23.9753	23.7184	23.9022	24.079	24.1828	22.7355	22.9829	22.6854	22.7425	24.1197	24.262	23.6502	23.7554	23.6912	23.7163	24.4066	24.3331	23.1655	23.396	22.8911	23.2921	629
45	SUCLA2	Q9P2R7	Succinyl-CoA ligase [ADP-forming] subunit beta, mitochondrial	-26.7943	-21.7837	Pre_Post		Pre_R+10	+	14	14	14	36.3	36.3	36.3	43.841	54.93	742110000	251	0.00425333	Mitochondrion	tricarboxylic acid cycle	24.6625	24.5663	24.9984	25.0374	24.7232	24.8987	25.2039	25.1588	24.2489	24.3059	24.3523	24.3428	25.1383	24.9967	24.4949	24.4501	24.6564	24.7394	25.0168	25.1058	24.2844	24.2921	24.6379	24.706	105
46	TNNC2	P02585	Troponin C, skeletal muscle	95.8573	29.2773	Post_Pre			+	10	10	9	65	65	60.6	18.122	41.101	409680000	148	0.020428	Cytoplasm, Cytoskeleton	regulation of muscle contraction	22.767	22.8657	NaN	NaN	23.3764	23.6767	23.9402	23.6278	24.1282	23.9789	24.7018	24.8951	23.8689	23.6491	23.9769	24.5206	23.0426	22.9999	NaN	22.2233	25.2804	25.0617	NaN	NaN	414
47	TNNI1	P19237	Troponin I, slow skeletal muscle	-31.9396	-55.0569	Pre_Post		Pre_R+10	+	6	6	6	29.9	29.9	29.9	21.691	144.64	621810000	174	0.00305053	Cytoskeleton	muscle contraction muscle filament sliding regulation of muscle contraction	24.7206	24.8448	24.7701	24.7514	24.3292	24.2315	25.3491	25.2684	23.3996	23.4711	23.5312	23.5472	24.7052	24.4024	23.7602	23.7021	23.1351	NaN	24.6194	24.5913	24.6726	24.8494	23.9778	24.0736	12
48	TPM3	P06753	Tropomyosin alpha-3 chain	-2.23571	-18.8526	Pre_Post			+	12	12	3	37.9	37.9	8.8	32.95	59.352	928060000	279	0.460972	Cytoplasm	muscle contraction	24.8586	24.9442	24.9276	24.8941	24.8676	24.6269	25.387	25.4477	24.1878	24.0876	25.0117	24.9841	25.161	25.1104	25.2369	25.1741	24.3085	24.2085	24.1319	24.0687	25.1605	25.2988	24.4048	24.6729	459
49	UQCRC1	P31930	Cytochrome b-c1 complex subunit 1, mitochondrial	-26.4216	-33.9332	Pre_Post		Pre_R+10	+	20	20	19	57.5	57.5	56	52.645	150.44	3408900000	897	6.38297e-06	Mitochondrion	oxidative phosphorylation, mitochondrial electron transport	27.0121	26.9328	26.7116	26.7638	26.3102	26.4199	26.8947	26.9326	26.6072	26.2705	26.2689	26.4413	27.2977	27.4297	26.6905	26.7234	26.5992	26.5979	27.184	27.2072	26.7905	26.8179	26.7629	26.7205	633
50	UQCRC2	P22695	Cytochrome b-c1 complex subunit 2, mitochondrial	-22.2533	-19.5513	Pre_Post		Pre_R+10	+	16	16	16	47.2	47.2	47.2	48.442	129.09	2475800000	778	0.00442575	Mitochondrion	oxidative phosphorylation, mitochondrial electron transport	26.2081	26.209	26.1973	26.1844	26.3661	26.3459	26.3127	26.383	26.3767	26.2654	25.9322	26.0115	26.7769	26.8044	26.1654	26.148	26.0885	26.1057	26.5326	26.6084	25.8557	25.7801	26.3678	26.1755	581
51	UQCRFS1	P47985	Cytochrome b-c1 complex subunit Rieske, mitochondrial	-26.1758	-30.9274	Pre_Post		Pre_R+10	+	10	10	10	42.3	42.3	42.3	29.668	120.95	1414700000	409	0.00253064	Mitochondrion	oxidative phosphorylation, mitochondrial electron transport	25.4264	25.4805	25.0766	25.2203	25.2915	25.1888	25.9529	25.7936	25.7594	25.721	25.2396	25.3538	26.3269	26.3641	25.7037	25.6913	25.5972	25.5436	25.8458	25.8512	25.2453	25.2046	25.3881	25.4042	670
52	VDAC1	P21796	Voltage-dependent anion-selective channel protein 1	-18.7179	-30.8472	Pre_Post		Pre_R+10	+	16	16	16	71.4	71.4	71.4	30.772	137.52	6980600000	858	0.000111435	Mitochondrion	positive regulation of mitophagy, apoptotic process, mitochondrial calcium ion transmembrane transport	28.0106	28.0171	27.9408	27.8538	27.2836	27.2681	28.0639	28.0633	27.6072	27.604	27.0717	27.0957	28.0542	28.1061	27.6162	27.6254	27.563	27.656	28.0052	27.949	27.793	27.7997	27.8978	27.9062	574
53	VDAC2	P45880	Voltage-dependent anion-selective channel protein 2	-29.4169	-33.5819	Pre_Post		Pre_R+10	+	13	13	13	59.2	59.2	59.2	30.348	98.262	1825900000	343	8.68581e-06	Mitochondrion	mitochondrial outer membrane permeabilization	26.1768	26.17	26.0593	26.0708	25.6226	25.6035	26.3296	26.3473	25.4687	25.4505	25.4393	25.3991	26.4218	26.3737	25.7652	25.7779	25.7319	25.7279	26.2766	26.3211	25.7925	25.9	26.1177	25.9287	42
54	VDAC3	Q9Y277	Voltage-dependent anion-selective channel protein 3	-22.798	-35.0533	Pre_Post		Pre_R+10	+	10	10	10	41	41	41	30.658	66.117	1476100000	241	0.000868124	Mitochondrion	transmembrane transport	25.9252	25.5345	25.8085	25.675	25.7426	25.6424	26.202	26.1946	25.3043	25.339	24.9897	24.8326	26.2823	26.1332	25.9621	25.9024	25.6164	25.4791	25.8376	25.798	25.4892	25.4349	25.3941	25.1248	916
55	CA3	P07451	Carbonic anhydrase 3	-16.5354	-15.5998					14	14	14	81.9	81.9	81.9	29.557	206.67	53895000000	2110	0.328355			31.4239	31.3594	31.2259	31.112	31.0509	30.8528	30.5788	30.815	30.5807	30.4617	30.9174	30.9934	30.5318	30.5712	30.3445	30.3518	30.6046	30.6757	31.39	31.4747	31.0511	31.0417	30.7203	30.7522	468
56	CAT	P04040	Catalase	-8.57083	54.3112		R+10_Post		+	19	19	19	50.1	50.1	50.1	59.755	100.49	1572200000	490	0.0180728			25.9499	25.998	25.9656	25.8747	25.8703	25.9371	25.5211	25.52	25.7988	25.6844	25.3836	25.4463	25.3589	25.4938	25.2022	25.3473	26.3268	26.3401	25.185	25.2751	24.3699	24.3079	26.7749	26.7617	434
