# Supplementary material for: Nitrosative Redox Homeostasis and Antioxidant Response Defense in Disused Vastus lateralis Muscle in Long-Term Bedrest (Toulouse Cocktail Study)
Source: Antioxidants (Basel). 2021 Mar 3;10(3):378. doi: 10.3390/antiox10030378 (PMC8001160; doi:10.3390/antiox10030378)
Supplement: Supplementary file 1 [file antioxidants-10-00378-s001.zip › antioxidants-1112224-supp-revise/Table S2 new.xlsx]

## Sheet: Table S2 
	Table S2. List of identified proteins in Treatment group by label-free LC-MS/MS analysis.
	T: Gene names	T: Majority protein IDs	T: Protein names	LFQ intensity % variation Post/Pre	LFQ intensity % variation R+10/Pre	LFQ intensity % variation R+10/Post	T: Significant pairs			C: ANOVA Significant	N: Peptides	N: Razor + unique peptides	N: Unique peptides	N: Sequence coverage [%]	N: Unique + razor sequence coverage [%]	N: Unique sequence coverage [%]	N: Mol. weight [kDa]	N: Score	N: Intensity	N: MS/MS count	N: ANOVA p value	Cellular localization	Biological process	LFQ intensity A1-01	LFQ intensity A1-02	LFQ intensity A2-01	LFQ intensity A2-02	LFQ intensity A3-01	LFQ intensity A3-02	LFQ intensity F1-01	LFQ intensity F1-02	LFQ intensity F2-01	LFQ intensity F2-02	LFQ intensity F3-01	LFQ intensity F3-02	LFQ intensity G1-01	LFQ intensity G1-02	LFQ intensity G2-01	LFQ intensity G2-02	LFQ intensity G3-01	LFQ intensity G3-02	LFQ intensity P1-01	LFQ intensity P1-02	LFQ intensity P2-01	LFQ intensity P2-02	LFQ intensity P3-01	LFQ intensity P3-02	LFQ intensity S1-01	LFQ intensity S1-02
1	ACAT1	P24752	Acetyl-CoA acetyltransferase, mitochondrial	-35.5155	-42.8508	-11.3752	Pre_Post	Pre_R+10		+	20	20	4	62.8	62.8	13.1	45.199	323.31	9414900000	1438	0.000561317	Mitochondrion	fatty acid beta-oxidation	29.3119	28.8736	28.3795	28.1661	27.6578	27.775	29.1392	28.9176	27.9722	28.1979	27.6603	27.6755	28.094	28.079	27.606	27.5899	27.7416	27.5803	28.8348	28.6362	27.385	27.4471	28.1384	27.9208	28.1467	28.6016
2	AHNAK	Q09666	Neuroblast differentiation-associated protein AHNAK	159.819	435.315	106.033	Post_Pre	R+10_Pre		+	151	151	151	50.5	50.5	50.5	629.09	323.31	6221600000	1341	3.64148e-05	Nucleus	regulation of voltage-gated calcium channel activity, regulation of RNA splicing	27.4647	27.1516	26.835	27.172	29.2004	29.3213	25.8662	26.2173	27.8369	27.9432	28.3125	28.6895	25.1285	25.2748	25.9256	25.4213	28.6589	28.6562	25.2113	24.0172	28.2159	28.0282	26.395	26.3687	24.6819	24.3881
3	APOA1	P02647	Apolipoprotein A-I	-50.7036	-45.2709	11.0204	Pre_Post	Pre_R+10		+	25	25	25	69.7	69.7	69.7	30.777	270.95	21400000000	1831	0.00145351	Secreted	Cholesterol metabolism, Lipid metabolism, Lipid transport, Steroid metabolism, Sterol metabolism, Transport	29.8908	29.7061	29.0465	29.0589	29.5327	29.3372	30.0672	29.8327	28.7384	29.1162	28.0952	28.0836	29.0023	29.0016	28.229	28.3326	29.1033	28.9519	29.4938	29.6132	28.6112	28.644	28.3568	28.8216	30.8593	30.7853
4	APOA2	P02652	Apolipoprotein A-II	-62.4006	-50.6368	31.2871	Pre_Post	Pre_R+10		+	6	6	6	47.4	47.4	47.4	14.914	68.101	5238600000	259	0.000463348	Secreted	Lipid transport, Transport	28.2528	26.9077	25.5681	25.766	27.1201	27.4054	28.0685	28.3651	27.2147	26.4593	26.8498	26.8076	28.483	27.7814	26.8726	26.8348	25.1801	25.777	29.1642	28.5437	27.8301	27.3312	27.4287	27.5697	28.1585	28.2721
5	APOB	P04114	Apolipoprotein B-100	-68.4448	-9.24263	187.615	Pre_Post		R+10_Post	+	76	76	76	20.3	20.3	20.3	515.6	233.13	1265800000	416	0.000394805	Secreted	Cholesterol metabolism, Lipid metabolism, Lipid transport, Steroid metabolism, Sterol metabolism, Transport	26.9278	26.8243	21.473	21.4297	24.5221	24.7585	25.2163	25.1825	NaN	22.1592	NaN	NaN	25.8696	26.1575	23.3819	23.2096	26.4283	26.2673	25.1039	25.0228	24.4076	23.7497	25.5884	26.3482	25.1485	24.4593
6	BPGM	P07738	Bisphosphoglycerate mutase	-60.0391	-53.4129	16.5816	Pre_Post			+	10	10	10	55.2	55.2	55.2	30.005	123.17	2557900000	316	0.00278507	Cytoplasm	Glycolysis	26.9267	27.1305	24.9249	25.3314	27.0834	27.0264	27.15	27.2575	26.1447	26.1431	NaN	NaN	26.2559	26.3701	NaN	24.7098	25.3667	25.792	26.4193	26.3422	24.6782	24.7414	25.3154	24.9989	27.622	27.7852
7	C3	P01024	Complement C3	-37.4297	-21.4937	25.4689	Pre_Post			+	57	57	51	45	45	41.4	187.15	323.31	7342200000	1408	0.000663422	Secreted	Inflammatory response, Innate immunity,	28.4756	28.6719	27.2156	27.3412	27.7856	27.9825	27.8845	28.0103	27.9903	28.0634	27.8442	27.5692	27.8538	27.9376	27.508	26.9335	27.991	27.9317	28.5696	28.4713	27.1718	26.9127	28.0161	27.8953	28.3471	28.5722
8	C4A	P0C0L4	Complement C4-A	-52.1793	-4.9086	98.8498	Pre_Post		R+10_Post	+	35	35	35	26.9	26.9	26.9	187.79	180.14	1330500000	312	0.00769213	Secreted	inflammatory response	26.8147	26.6724	24.99	24.9077	26.5978	26.3885	24.8503	25.3802	24.7222	21.507	NaN	24.7936	24.5637	24.4851	24.1367	24.6839	25.2413	25.2372	25.5992	25.9173	24.2116	24.1899	25.4843	25.1796	25.8298	25.9168
9	CA1	P00915	Carbonic anhydrase 1	-64.5419	-55.3346	25.9667	Pre_Post	Pre_R+10		+	17	17	6	75.9	75.9	26.8	28.87	323.31	121880000000	4173	0.000252276	Cytoplasm	bicarbonate transport	32.6337	32.9238	30.9038	31.0091	32.0523	32.3469	33.1019	33.4126	30.6516	30.8201	30.1671	30.0784	31.7413	31.6182	30.1592	30.2903	31.5	31.7291	31.9581	31.8855	29.383	29.5535	30.9939	30.8966	32.6576	33.0496
10	CA2	P00918	Carbonic anhydrase 2	-57.3716	-49.9475	17.416	Pre_Post	Pre_R+10		+	12	12	12	53.1	53.1	53.1	29.246	174.69	24636000000	1461	0.000607813	Cell membrane, Cytoplasm, Membrane	bicarbonate transport, regulation of intracellular pH	30.255	30.3713	28.8412	29.0297	30.1064	30.2675	30.652	30.2879	29.1491	29.6693	28.6001	28.465	29.1338	29.5629	28.1358	28.3895	28.5076	28.7261	29.6296	30.0417	28.0083	27.7617	28.2079	28.3391	30.6204	30.9917
11	CSRP3	P50461	Cysteine and glycine-rich protein 3	-34.2094	17.0192	77.8661	Pre_Post		R+10_Post	+	7	7	7	47.9	47.9	47.9	20.969	68.05	1642000000	219	0.000640461	Cytoplasm, Cytoskeleton, Nucleus	sarcomere organization, actin cytoskeleton organization	25.9187	25.281	24.5428	24.1047	25.8234	25.9086	25.5159	26.1685	25.9112	26.3228	26.3482	26.5065	26.1275	26.0208	25.6952	24.2341	26.3157	26.3413	NaN	25.9516	25.1754	25.0251	25.7417	25.312	26.4887	26.537
12	ETFA	P13804	Electron transfer flavoprotein subunit alpha, mitochondrial	-29.3578	-42.5898	-18.731	Pre_Post	Pre_R+10		+	15	15	15	63.4	63.4	63.4	35.079	93.777	5055300000	553	0.000690282	Mitochondrion	respiratory electron transport chain, fatty acid beta-oxidation using acyl-CoA dehydrogenase	27.8744	27.4699	27.4997	27.4261	26.8942	26.5173	28.5452	28.0806	27.8938	27.7318	27.5216	27.7564	27.5946	27.7735	26.808	26.6454	26.1865	26.4083	27.7689	27.9438	27.3793	27.4714	26.8768	27.2983	27.3205	27.4374
13	FTH1	P02794	Ferritin heavy chain	135.477	86.618	-20.7489	Post_Pre	R+10_Pre		+	10	10	10	66.1	66.1	66.1	21.225	80.933	5765900000	486	0.000241845	cytoplasm, extracellular region	iron ion transport	27.0859	26.3104	28.849	28.813	28.0359	27.7956	25.7672	25.9389	28.0408	27.8479	28.1325	28.1381	26.663	26.8016	27.7379	26.4929	27.6777	27.5143	26.063	25.8279	27.6942	27.6747	27.0103	27.0096	27.7772	27.4692
14	HBA1	P69905	Hemoglobin subunit alpha	-73.538	-70.9859	9.64431	Pre_Post	Pre_R+10		+	18	18	5	97.2	97.2	22.5	15.257	323.31	1884800000000	10611	0.000272631	extracellular region, Cytoplasm	Oxygen transport, Transport	33.5073	34.4595	33.8594	33.4533	34.2418	34.1474	35.8997	36.0942	35.1318	34.4413	34.1154	33.5823	35.9345	36.1482	32.6783	33.0065	34.28	33.9382	36.6951	36.594	34.73	34.7615	35.15	35.0117	37.4438	37.0581
15	HBB	P68871	Hemoglobin subunit beta	-54.5083	-53.2674	2.72771	Pre_Post	Pre_R+10		+	27	27	19	97.3	97.3	96.6	15.998	323.31	3257200000000	19771	1.17328e-05	extracellular region, Cytoplasm	oxygen transport	37.4749	37.5248	36.537	36.4013	36.5354	36.3981	36.8821	37.1388	35.8594	35.7256	35.1962	35.4426	36.4904	36.7457	35.403	35.5489	36.3371	36.2882	37.0313	36.9839	35.2031	35.2218	35.7471	35.6241	37.5792	37.6307
16	HP	P00738	Haptoglobin	-47.2757	-30.7233	31.3943	Pre_Post			+	27	27	2	61.3	61.3	3.7	45.205	322.26	22058000000	1839	0.00490996	Secreted	acute inflammatory response	30.2881	30.4337	29.6221	29.8323	30.2432	30.1518	30.1402	30.2152	28.8801	28.5643	28.0022	28.7149	29.2664	29.2115	28.5738	28.562	29.2878	29.166	30.1036	29.9218	28.1108	27.801	28.7598	28.7194	29.7341	29.2492
17	HRC	P23327	Sarcoplasmic reticulum histidine-rich calcium-binding protein	83.0986	95.3704	6.70232	Post_Pre	R+10_Pre		+	8	8	8	23.4	23.4	23.4	77.571	87.117	1014600000	203	0.000105871	Sarcoplasmic reticulum	muscle contraction, regulation of ryanodine-sensitive calcium-release channel activity	24.579	24.3869	25.6176	25.5432	24.8618	25.4873	24.1978	24.4095	25.3768	24.6339	25.8579	25.341	24.334	25.0011	24.7213	24.2557	25.4439	25.4033	24.6219	24.6551	25.5711	25.3917	24.8837	24.973	NaN	24.4246
18	HSPD1	P10809	60 kDa heat shock protein, mitochondrial	-29.8582	-35.129	-7.51442	Pre_Post	Pre_R+10		+	31	31	31	69.8	69.8	69.8	61.054	312.31	7353900000	1205	1.23926e-05	Mitochondrion	protein folding	28.4773	28.6202	28.3471	28.2526	28.184	27.9105	28.3961	28.3409	27.6611	27.5592	27.5512	27.6957	27.9583	28.1254	27.5031	27.6531	27.7301	27.4919	28.3065	28.2986	27.8879	27.6889	27.66	27.3152	28.5755	28.0027
19	IGHG3	P01860	Ig gamma-3 chain C region	-43.3502	-25.7862	31.0045	Pre_Post			+	13	7	5	47.2	32.6	25.2	41.215	61.132	2236000000	403	0.00802909	Secreted	innate immune response	26.1213	26.1664	24.3613	24.5487	25.9706	26.3064	27.0522	27.1734	26.2072	25.728	25.3304	25.007	26.0637	25.8084	25.2399	24.6474	25.657	25.8991	25.8204	26.3895	25.8698	25.7901	25.8706	25.6924	26.7071	25.9974
20	LMNA	P02545	Prelamin-A/C	744.629	483.919	-30.8668	Post_Pre	R+10_Pre		+	29	29	28	43.6	43.6	42.5	80.902	147.42	2903200000	272	0.000316349	Intermediate filament, Nucleus	nuclear assembly, chromatin organization, nuclear membrane and telomere dynamics, development of skeletal muscle, muscle satellite cell proliferation	25.9379	24.7012	26.1643	25.0894	27.9276	27.5516	23.7905	25.0597	23.8514	25.8186	NaN	NaN	23.9673	24.1348	29.6968	28.7914	27.5372	27.758	24.7846	25.0454	26.9379	27.147	27.2415	26.7669	NaN	NaN
21	LUM	P51884	Lumican	188.707	160.441	-9.79063	Post_Pre	R+10_Pre		+	11	11	11	38.2	38.2	38.2	38.429	93.805	2527500000	401	0.000889374	Extracellular matrix, Secreted	collagen fibril organization, extracellular matrix organization	25.1303	24.0683	26.6209	26.5803	27.4244	26.8968	24.8199	NaN	26.9897	27.0268	26.8547	27.4706	24.7717	24.9725	27.3212	27.2048	26.4086	26.2133	26.2746	25.578	27.3869	27.3641	25.9285	26.4762	26.434	25.6033
22	MAP4	E7EVA0	Microtubule-associated protein	200.405	321.14	40.1906	Post_Pre	R+10_Pre		+	61	61	53	39.3	39.3	32.9	245.44	299.74	3218800000	701	0.00017064	Cytoplasm, Cytoskeleton, Microtubule	microtubule binding	26.2746	26.3306	23.9016	24.7925	27.5382	27.5842	25.0865	24.6822	28.0692	27.9766	27.6148	27.5557	25.492	25.5145	25.4209	25.4295	27.2466	27.3651	23.2802	23.9458	27.6122	27.6887	26.4558	26.9827	24.0062	25.0784
23	MUSTN1	Q8IVN3	Musculoskeletal embryonic nuclear protein 1	-55.355	25.0372	180.07	Pre_Post		R+10_Post	+	4	4	4	46.3	46.3	46.3	8.911	86.805	605610000	145	0.00570175	Nucleus	development and regeneration of the musculoskeletal system	25.3348	25.0061	NaN	23.7289	25.8231	25.8121	24.4812	24.3543	22.1118	22.1229	22.5998	NaN	25.2284	25.082	23.3325	23.6717	24.5067	24.4463	24.4756	23.4978	24.6029	24.4022	24.8588	25.0681	NaN	NaN
24	MYBPC1	Q00872	Myosin-binding protein C, slow-type	93.9404	69.4271	-12.6396	Post_Pre	R+10_Pre		+	57	57	3	59	59	3.8	131.69	323.31	9861200000	2005	0.00748289	Cytoplasm, Thick filament	cell adhesion, muscle filament sliding	27.8272	27.6638	28.2052	28.0225	28.1574	28.2775	27.507	27.0115	27.6218	27.8448	28.1424	27.8281	27.9903	28.0216	29.8612	29.8598	29.2117	29.1448	28.2775	28.3164	28.4732	28.5979	28.7697	28.721	27.0631	27.2563
25	MYH1	P12882	Myosin-1	144.24	163.884	8.04306	Post_Pre	R+10_Pre		+	122	34	21	58.4	20.4	12.5	223.14	323.31	25540000000	2124	0.00678945	Cytoplasm, Thick filament	muscle contraction	26.7831	26.8246	28.7354	28.865	28.5883	28.2281	23.9359	23.8913	29.1361	29.0679	30.0603	30.0584	30.6199	30.5962	31.7321	31.6173	31.0264	30.9871	28.8952	28.7273	29.7501	30.1236	30.9376	30.9966	27.1485	26.3317
26	MYH7	P12883	Myosin-7	147.465	139.325	-3.28944	Post_Pre	R+10_Pre		+	134	134	45	59.8	59.8	23.2	223.09	323.31	302610000000	17234	0.00467503	Cytoplasm, Thick filament	muscle contraction, muscle filament sliding	32.0214	32.0816	32.6127	32.5216	32.1013	32.154	30.3629	30.3134	32.9323	32.9755	33.1505	33.1516	32.5275	32.5355	34.6364	34.5546	33.434	33.5644	33.3904	33.3044	34.0966	34.1409	34.7553	34.7533	31.7609	31.797
27	MYL1	P05976	Myosin light chain 1/3, skeletal muscle isoform	105.749	128.387	11.0025	Post_Pre	R+10_Pre		+	19	19	4	83	83	21.1	21.145	323.31	125550000000	2948	0.00506673	cytoplasm, sarcomere	muscle contraction, muscle filament sliding	30.9321	31.1315	32.4777	32.7404	31.8404	31.9395	30.3075	29.9352	31.6112	31.5082	33.1509	33.081	31.5515	31.4795	32.7625	32.9201	32.9649	32.9881	30.7284	30.5967	32.5047	32.5435	32.2806	32.0073	31.9731	32.0684
28	NDUFA4	O00483	Cytochrome c oxidase subunit NDUFA4	-29.5713	-15.7703	19.5957	Pre_Post	Pre_R+10		+	5	5	5	55.6	55.6	55.6	9.3697	20.64	1634800000	234	0.000371594	Mitochondrion	mitochondrial electron transport	26.722	26.4179	25.3255	25.052	25.0201	25.5826	26.515	26.3013	25.1935	25.2095	25.2544	25.3987	26.3777	26.2037	26.032	25.9879	25.4944	25.5522	26.0277	25.8406	25.0875	25.0112	26.2568	26.4561	NaN	NaN
29	PRDX2	P32119	Peroxiredoxin-2	-45.9834	-41.214	8.82938	Pre_Post	Pre_R+10		+	14	14	13	70.2	70.2	64.6	21.892	229.96	74294000000	2045	0.00307662	Cytoplasm	response to oxidative stress, cell redox homeostasis	31.4704	31.8875	30.6806	31.1193	31.7472	31.1344	32.0684	32.0843	29.8918	29.9552	29.2917	29.2983	31.8161	31.7472	30.7716	30.8409	31.0614	30.9071	32.0238	31.777	30.3722	29.752	31.4208	31.0005	31.5376	31.3482
30	RYR1	P21817	Ryanodine receptor 1	125.255	246.072	53.6355	Post_Pre	R+10_Pre		+	105	105	100	26.8	26.8	25.4	565.17	323.31	5241000000	1082	0.000404086	Sarcoplasmic reticulum membrane	muscle contraction, ion transmembrane transport	27.6291	27.709	24.8576	25.7026	27.1742	27.374	22.0147	21.566	27.6353	27.427	28.2562	27.8464	27.1281	27.17	27.8413	27.606	28.7029	28.7329	24.3176	23.9593	27.8791	28.3527	28.1308	28.394	24.8067	23.3766
31	SLC4A1	P02730	Band 3 anion transport protein	-55.9102	-44.6608	25.5147	Pre_Post			+	25	25	25	39.3	39.3	39.3	101.79	323.31	16729000000	1693	0.00656392	Cell membrane	Anion exchange, Ion transport, Transport	30.4163	29.8458	23.6026	24.5991	28.9021	28.6038	28.9953	29.3135	28.2139	28.961	27.987	28.1925	29.8118	29.7883	28.7274	28.9375	28.9707	29.0642	29.8278	29.6518	27.298	27.8918	29.3501	29.3562	29.6116	29.5177
32	SPTA1	P02549	Spectrin alpha chain, erythrocytic 1	-58.516	-44.0079	34.9727	Pre_Post			+	88	88	88	48.1	48.1	48.1	279.67	323.31	7365700000	1198	0.00254938	Cytoplasm, Cytoskeleton	actin filament organization	28.8838	28.9379	23.6135	23.1015	28.2182	28.3776	28.6284	28.4279	27.4265	28.1551	27.184	26.5308	28.6317	28.6272	27.4128	27.3737	27.9436	27.7669	28.3769	28.774	26.1492	24.0025	27.4072	27.1388	28.4439	28.3979
33	SPTB	P11277	Spectrin beta chain, erythrocytic	-49.0265	-37.1481	23.3031	Pre_Post			+	81	81	79	43.5	43.5	42.7	267.82	323.31	5354400000	1060	0.00634143	Cytoplasm, Cytoskeleton	actin filament organization	28.3945	28.2451	25.9252	24.2223	27.5286	27.4721	27.49	27.4943	26.8055	26.4427	26.0474	26.5008	28.5308	28.48	27.5983	27.4783	27.338	27.3802	28.0902	27.9698	27.1547	25.7241	27.3886	27.712	27.2094	27.8004
34	STOM	P27105	Erythrocyte band 7 integral membrane protein	-63.0624	-40.8331	60.1806	Pre_Post			+	11	11	11	51.4	51.4	51.4	31.73	180.75	1585400000	453	0.00544053	cytoskeleton, Cell membrane	ion channel activity and transmembrane ion transport	26.7041	26.7787	23.9469	23.2646	25.7094	25.8337	26.7187	27.0393	24.9122	25.0228	25.0254	24.6298	25.8562	25.5418	23.9798	24.5192	25.1524	25.5912	25.5662	26.0784	NaN	NaN	25.5455	25.4834	25.0613	24.917
35	TLN1	Q9Y490	Talin-1	-76.6597	-35.515	176.281	Pre_Post			+	71	71	64	42.5	42.5	39.4	269.76	323.31	3256400000	620	0.00406187	cytoskeleton, Cell membrane	muscle contraction, integrin activation	27.7297	27.7291	NaN	22.8417	27.9099	28.0272	28.2674	28.1776	25.316	24.8072	25.56	25.656	25.29	26.0803	24.1242	25.4298	27.4771	27.2753	25.9056	26.0196	25.8958	25.4833	25.2656	25.0095	28.057	27.9201
36	TPM3	P06753	Tropomyosin alpha-3 chain	84.334	34.5088	-27.0298	Post_Pre			+	20	20	0	50.9	50.9	0	32.95	323.31	12385000000	1450	0.00106837	Cytoplasm, Cytoskeleton	actin filament organization, muscle contraction, muscle filament sliding	27.5914	27.1965	28.5846	28.4751	28.1207	28.1518	27.6935	27.6257	28.5361	28.577	27.5199	28.0002	27.669	27.2814	29.3767	29.4807	28.8776	28.9259	28.299	28.4622	28.4807	28.5717	28.6658	28.4771	28.7736	28.7365
37	UQCRFS1	P47985	Cytochrome b-c1 complex subunit Rieske, mitochondrial	-25.8669	-27.0128	-1.54583	Pre_Post	Pre_R+10		+	12	12	12	51.1	51.1	51.1	29.668	323.31	7636200000	1002	0.00162305	Mitochondrion	mitochondrial electron transport, ubiquinol to cytochrome c	28.4873	28.1202	27.9472	27.9843	27.4668	27.2322	28.4041	28.2037	27.8591	28.1842	28.3471	28.3524	28.4377	27.9247	27.8702	27.3674	27.4313	27.4105	28.5034	28.2667	27.8812	27.6883	28.2603	28.0319	28.2338	28.0907
[truncated: 5 more columns]
